# Supplementary material for: Weighted correlation network bioinformatics uncovers a key molecular biosignature driving the left-sided heart failure
Source: BMC Med Genomics. 2020 Jul 3;13:93. doi: 10.1186/s12920-020-00750-9 (PMC7333416; doi:10.1186/s12920-020-00750-9)
Supplement: Supplementary file 1 — Additional file 1. ENCODE analysis of transcription factors. [file 12920_2020_750_MOESM1_ESM.xlsx]

## Sheet: Sheet1
Term	Overlap	P-value	Adjusted P-value	Old P-value	Old Adjusted P-value	Odds Ratio	Combined Score	Genes
SUZ12	47/1684	4.28e-08	4.45e-06	0	0	2.31616	39.2974	PTPRU;COL15A1;PLEKHH2;ZCCHC5;COL14A1;TRIL;NTM;COL12A1;HTRA1;LTBP2;AEBP1;ANTXR1;BACH2;MRC2;COMP;SCUBE2;GNA14;NT5E;FLRT2;FRZB;PRKAR2A;PLAGL1;BOC;SVEP1;SLC16A9;SLIT2;SLC16A2;NPTX2;GPC6;SCARA3;TMEM30B;ATP8B1;FRMD4B;PODN;SNCAIP;PTPN13;BICC1;BMP4;SMOC2;CACNB4;ALDH1A2;CDH11;PDE5A;EPHA3;SNTB1;GPR124;FBN1
NFE2L2	26/1022	0.000271	0.0141153	0	0	2.11123	17.3369	RASL11B;COL14A1;LAMA4;MYCBP2;HAPLN1;PREX2;MRC2;RGS4;TUBA3E;SLC16A9;GPC6;PHLDA1;IL33;PPP1R12A;PLXDC2;SULF1;PRDX6;ESR1;EXT1;BMP4;COL1A2;CDH11;SSPN;TCF4;RAF1;MATN2
TRIM28	8/210	0.00404733	0.140307	0	0	3.16143	17.4185	PTPRU;SMOC2;PPP1R12A;FLRT2;SESN3;HTRA1;NPTX2;GPR124
AR	23/1095	0.00692441	0.180035	0	0	1.74312	8.668	ITIH5;PPP1R12A;HAAO;MYCBP2;TSHZ2;LRRC17;DIO2;PTN;FRMD4B;AFF3;RYR3;SYTL2;PREX2;SCUBE2;MYO1D;CRISPLD1;BOC;UBAP1;HMCN1;PCNXL2;ST6GALNAC3;MYH10;MATN2
TP53	9/319	0.0156233	0.324966	0	0	2.34134	9.73761	COL1A1;HAAO;ENTPD6;CDH11;KCNN3;PCNXL2;SPATA18;AFF3;GPC6
PPARD	8/285	0.0226143	0.391981	0	0	2.32948	8.82679	EXT1;RNF10;POSTN;ZEB1;ZCCHC5;LPCAT3;SVEP1;PCOLCE
SUZ12	4/105	0.0382742	0.568645	0	0	3.16143	10.3157	COMP;COL15A1;COL12A1;SLIT2
ESR1	5/154	0.0389356	0.506162	0	0	2.6944	8.74561	CYP27A1;GNA14;PLEKHH2;ESR1;RYR3
